# Supplementary material for: Platelet-Membrane-Encapsulated Carvedilol with Improved Targeting Ability for Relieving Myocardial Ischemia–Reperfusion Injury
Source: Membranes (Basel). 2022 Jun 10;12(6):605. doi: 10.3390/membranes12060605 (PMC9227294; doi:10.3390/membranes12060605)
Supplement: Supplementary file 1 [file membranes-12-00605-s001.zip]

Archive with 2 entries (1 files):
- membranes-1716366-supplementary/
- membranes-1716366-supplementary/Figure S1.jpg
